# Supplementary material for: Improving the Thermostability of Serine Protease PB92 from Bacillus alcalophilus via Site-Directed Mutagenesis Based on Semi-Rational Design
Source: Foods. 2023 Aug 16;12(16):3081. doi: 10.3390/foods12163081 (PMC10453622; doi:10.3390/foods12163081)
Supplement: Supplementary file 1 [file foods-12-03081-s001.zip]

Archive with 1 entries (1 files):
- foods-2541907-supplementary.pdf
